# Supplementary material for: Deciphering the unusual fluorescence in weakly coupled bis-nitro-pyrrolo[3,2-b]pyrroles
Source: Commun Chem. 2020 Dec 17;3:190. doi: 10.1038/s42004-020-00434-6 (PMC9814504; doi:10.1038/s42004-020-00434-6)
Supplement: Supplementary file 3 — Supplementary Data 1 [file 42004_2020_434_MOESM3_ESM.txt]

Supplementary Data 1. Detailed info on absorption spectrum of TAPPs 1o calculated by TDDFT/B3LYP/6-31+G(d) method with accounting of solvent effect (hexane)
   Sn  (nm  1000 cm-1  eV)   (f)  (Assignment; H=HOMO,L=LUMO,L+1=LUMO+1,etc.)
   1  396.1   25.2   3.13 0.2894 S H-0->L+0(+94%) 
   2  378.4   26.4   3.28 0.0054 S H-0->L+1(+93%) 
   3  315.8   31.7   3.93 0.0255 S H-12->L+0(+19%)  H-11->L+1(+18%) 
                                 H-7->L+1(17%)  H-8->L+0(+15%) 
                                 H-1->L+0(+11%) 
   4  315.1   31.7   3.93 0.0196 S H-12->L+1(+23%)  H-11->L+0(+19%) 
                                 H-8->L+1(+18%)  H-7->L+0(18%) 
   5  311.2   32.1   3.98 0.0576 S H-1->L+0(+81%) 
   6  300.0   33.3   4.13 0.0000 S H-1->L+1(+93%) 
   7  294.8   33.9   4.21 0.7908 S H-0->L+2(+89%) 
   8  277.6   36.0   4.47 0.0001 S H-16->L+1(+25%)  H-14->L+0(+18%) 
                                 H-15->L+0(15%)  H-13->L+1(+13%) 
   9  277.4   36.1   4.47 0.0052 S H-16->L+0(+22%)  H-14->L+1(+18%) 
                                 H-15->L+1(15%)  H-13->L+0(+12%) 
  10  261.6   38.2   4.74 0.0099 S H-0->L+3(+83%) 
  11  258.8   38.6   4.79 0.2637 S H-1->L+2(+47%)  H-0->L+4(30%) 
  12  253.2   39.5   4.90 0.1336 S H-0->L+4(+36%)  H-1->L+2(+30%) 
  13  248.3   40.3   4.99 0.0116 S H-0->L+5(+25%)  H-3->L+0(+9%) 
                                 H-5->L+0(+7%)  H-9->L+1(+7%) 
                                 H-0->L+3(5%)  H-6->L+1(5%) 
                                 H-7->L+0(+5%) 
  14  243.5   41.1   5.09 0.0269 S H-0->L+4(+25%)  H-3->L+1(+9%) 
                                 H-9->L+0(+9%)  H-6->L+0(8%) 
                                 H-5->L+1(+7%)  H-0->L+8(5%) 
                                 H-0->L+6(5%) 
  15  240.7   41.6   5.15 0.0004 S H-0->L+5(+59%)  H-3->L+0(8%) 
                                 H-5->L+0(5%) 
  16  236.7   42.2   5.24 0.0213 S H-0->L+6(+31%)  H-1->L+6(19%) 
                                 H-2->L+7(+7%) 
  17  236.1   42.4   5.25 0.0036 S H-0->L+7(+14%)  H-1->L+5(+12%) 
                                 H-2->L+0(10%)  H-1->L+3(10%) 
                                 H-1->L+7(6%)  H-2->L+6(+6%) 
                                 H-1->L+9(+6%) 
  18  232.5   43.0   5.33 0.0551 S H-0->L+6(+18%)  H-1->L+6(+16%) 
                                 H-0->L+8(+11%)  H-5->L+1(+7%) 
                                 H-3->L+1(+6%) 
  19  232.3   43.0   5.34 0.0926 S H-0->L+7(+21%)  H-0->L+9(+10%) 
                                 H-5->L+0(+10%)  H-8->L+1(+10%) 
                                 H-3->L+0(+9%)  H-12->L+1(9%) 
                                 H-7->L+0(8%)  H-11->L+0(7%) 
  20  229.6   43.6   5.40 0.1275 S H-1->L+4(+50%)  H-0->L+6(9%) 
                                 H-1->L+8(9%)  H-1->L+2(7%) 
