# Supplementary material for: Deciphering the unusual fluorescence in weakly coupled bis-nitro-pyrrolo[3,2-b]pyrroles
Source: Commun Chem. 2020 Dec 17;3:190. doi: 10.1038/s42004-020-00434-6 (PMC9814504; doi:10.1038/s42004-020-00434-6)
Supplement: Supplementary file 4 — Supplementary Data 2 [file 42004_2020_434_MOESM4_ESM.txt]

Supplementary Data 2. Detailed info on absorption spectrum of TAPPs 1m calculated by TDDFT/B3LYP/6-31+G(d) method with accounting of solvent effect (hexane)
   Sn  (nm  1000 cm-1  eV)   (f)  (Assignment; H=HOMO,L=LUMO,L+1=LUMO+1,etc.)
   1  364.1   27.5   3.41 0.2669 S H-0->L+0(+90%) 
   2  359.0   27.9   3.45 0.0105 S H-0->L+1(+91%) 
   3  325.6   30.7   3.81 1.1394 S H-0->L+2(+92%) 
   4  311.8   32.1   3.98 0.0002 S H-11->L+1(+42%)  H-11->L+0(38%) 
                                 H-12->L+0(5%) 
   5  311.8   32.1   3.98 0.0002 S H-12->L+1(+41%)  H-12->L+0(+38%) 
                                 H-11->L+0(6%) 
   6  288.4   34.7   4.30 0.0686 S H-1->L+0(+74%)  H-1->L+2(19%) 
   7  281.0   35.6   4.41 0.0031 S H-1->L+1(+93%) 
   8  278.0   36.0   4.46 0.0000 S H-15->L+1(+41%)  H-16->L+0(38%) 
                                 H-15->L+0(+6%) 
   9  278.0   36.0   4.46 0.0000 S H-16->L+1(+41%)  H-15->L+0(38%) 
                                 H-16->L+0(6%) 
  10  268.3   37.3   4.62 0.3022 S H-1->L+2(+71%)  H-1->L+0(+20%) 
  11  264.9   37.7   4.68 0.0012 S H-0->L+3(+80%) 
  12  250.1   40.0   4.96 0.2622 S H-7->L+0(+33%)  H-8->L+1(28%) 
                                 H-0->L+4(8%)  H-5->L+1(6%) 
  13  248.0   40.3   5.00 0.0230 S H-7->L+1(+32%)  H-8->L+0(31%) 
                                 H-5->L+0(8%)  H-0->L+3(6%) 
  14  242.9   41.2   5.11 0.0922 S H-0->L+4(+71%)  H-0->L+6(+15%) 
  15  242.0   41.3   5.12 0.0672 S H-3->L+0(+36%)  H-9->L+1(21%) 
                                 H-2->L+0(+6%)  H-4->L+1(+5%) 
                                 H-6->L+1(5%)  H-8->L+0(+5%) 
  16  241.8   41.4   5.13 0.2321 S H-3->L+1(+35%)  H-9->L+0(21%) 
                                 H-2->L+1(+6%)  H-8->L+1(+5%) 
                                 H-4->L+0(+5%) 
  17  237.5   42.1   5.22 0.0019 S H-0->L+5(+58%)  H-0->L+7(+29%) 
  18  235.6   42.5   5.26 0.0002 S H-1->L+3(+34%)  H-1->L+7(14%) 
                                 H-0->L+7(+10%)  H-2->L+6(+10%) 
                                 H-2->L+2(+6%) 
  19  234.4   42.7   5.29 0.0490 S H-1->L+4(+25%)  H-1->L+6(13%) 
                                 H-0->L+6(+10%)  H-2->L+5(9%) 
                                 H-2->L+7(+6%)  H-4->L+6(5%) 
  20  231.6   43.2   5.35 0.0008 S H-0->L+6(+68%)  H-0->L+4(16%) 
                                 H-1->L+4(6%)
