# Supplementary material for: Deciphering the unusual fluorescence in weakly coupled bis-nitro-pyrrolo[3,2-b]pyrroles
Source: Commun Chem. 2020 Dec 17;3:190. doi: 10.1038/s42004-020-00434-6 (PMC9814504; doi:10.1038/s42004-020-00434-6)
Supplement: Supplementary file 5 — Supplementary Data 3 [file 42004_2020_434_MOESM5_ESM.txt]

Supplementary Data 3. Detailed info on absorption spectrum of TAPPs 1p calculated by TDDFT/B3LYP/6-31+G(d) method with accounting of solvent effect (hexane)
   Sn  (nm  1000 cm-1  eV)   (f)  (Assignment; H=HOMO,L=LUMO,L+1=LUMO+1,etc.)
   1  401.3   24.9   3.09 1.5832 S H-0->L+0(+90%) 
   2  337.2   29.7   3.68 0.0044 S H-0->L+1(+89%) 
   3  313.7   31.9   3.95 0.0029 S H-10->L+1(+42%)  H-11->L+0(41%) 
                                 H-11->L+2(8%) 
   4  313.5   31.9   3.96 0.0001 S H-11->L+1(+43%)  H-10->L+0(40%) 
                                 H-10->L+2(7%) 
   5  312.4   32.0   3.97 0.1185 S H-1->L+0(+88%)  H-1->L+2(8%) 
   6  278.8   35.9   4.45 0.0001 S H-15->L+1(+43%)  H-16->L+0(40%) 
                                 H-16->L+2(7%) 
   7  278.8   35.9   4.45 0.0003 S H-16->L+1(+43%)  H-15->L+0(41%) 
                                 H-15->L+2(7%) 
   8  276.6   36.2   4.48 0.0019 S H-1->L+1(+77%)  H-2->L+0(+8%) 
   9  268.3   37.3   4.62 0.0135 S H-0->L+3(+26%)  H-7->L+1(+19%) 
                                 H-8->L+0(+15%)  H-6->L+0(14%) 
                                 H-4->L+0(6%) 
  10  267.3   37.4   4.64 0.0028 S H-7->L+0(+26%)  H-0->L+4(24%) 
                                 H-1->L+1(9%)  H-8->L+1(+9%) 
                                 H-6->L+1(9%) 
  11  259.3   38.6   4.78 0.0613 S H-0->L+2(+87%) 
  12  245.6   40.7   5.05 0.0101 S H-3->L+0(+43%)  H-9->L+1(+11%) 
                                 H-0->L+4(+11%)  H-2->L+0(+8%) 
                                 H-5->L+0(7%) 
  13  242.7   41.2   5.11 0.1027 S H-0->L+3(+62%)  H-7->L+1(8%) 
                                 H-6->L+0(+7%)  H-4->L+0(+7%) 
  14  242.2   41.3   5.12 0.0119 S H-0->L+4(+50%)  H-7->L+0(+9%) 
                                 H-5->L+0(+9%)  H-3->L+0(9%) 
                                 H-8->L+1(+6%) 
  15  238.4   41.9   5.20 0.0037 S H-0->L+5(+75%)  H-2->L+0(11%) 
  16  238.0   42.0   5.21 0.2046 S H-1->L+2(+23%)  H-0->L+6(+13%) 
                                 H-9->L+0(+8%)  H-3->L+1(+7%) 
                                 H-8->L+0(7%)  H-1->L+6(7%) 
  17  233.7   42.8   5.30 0.3024 S H-1->L+2(+34%)  H-3->L+1(14%) 
                                 H-1->L+6(11%)  H-9->L+0(11%) 
                                 H-0->L+6(6%) 
  18  233.4   42.8   5.31 0.0143 S H-1->L+7(+18%)  H-1->L+4(18%) 
                                 H-2->L+8(+9%)  H-4->L+5(+9%) 
                                 H-2->L+3(+8%) 
  19  233.2   42.9   5.32 0.0721 S H-1->L+3(+20%)  H-1->L+8(+17%) 
                                 H-2->L+7(+9%)  H-2->L+4(7%) 
                                 H-5->L+5(6%)  H-4->L+2(+5%) 
  20  232.5   43.0   5.33 0.0001 S H-2->L+0(+55%)  H-3->L+0(10%) 
                                 H-0->L+5(+8%)  H-2->L+2(5%)
