# Supplementary material for: Deciphering the unusual fluorescence in weakly coupled bis-nitro-pyrrolo[3,2-b]pyrroles
Source: Commun Chem. 2020 Dec 17;3:190. doi: 10.1038/s42004-020-00434-6 (PMC9814504; doi:10.1038/s42004-020-00434-6)
Supplement: Supplementary file 6 — Supplementary Data 4 [file 42004_2020_434_MOESM6_ESM.txt]

Supplementary Data 4. Detailed info on absorption spectrum of TAPPs 2o calculated by TDDFT/B3LYP/6-31+G(d) method with accounting of solvent effect (hexane)
   #  (nm  1000 cm-1  eV)   (f)  (Assignment; H=HOMO,L=LUMO,L+1=LUMO+1,etc.)
   1  364.0   27.5   3.41 1.3635 S H-0->L+0(+60%)  H-0->L+2(27%) 
                                 H-2->L+1(6%) 
   2  343.5   29.1   3.61 0.0126 S H-0->L+1(+80%)  H-2->L+0(11%) 
   3  320.8   31.2   3.86 0.4639 S H-0->L+2(+48%)  H-0->L+0(+16%) 
                                 H-16->L+1(+5%)  H-15->L+0(5%) 
   4  316.2   31.6   3.92 0.0276 S H-15->L+1(22%)  H-16->L+0(+21%) 
                                 H-10->L+0(+17%)  H-11->L+1(16%) 
   5  315.0   31.7   3.94 0.1675 S H-16->L+1(+17%)  H-15->L+0(17%) 
                                 H-10->L+1(+15%)  H-0->L+2(13%) 
                                 H-11->L+0(12%)  H-0->L+0(5%) 
   6  280.8   35.6   4.41 0.2217 S H-1->L+2(+47%)  H-1->L+0(35%) 
                                 H-1->L+4(+7%) 
   7  280.1   35.7   4.43 0.0005 S H-20->L+1(+23%)  H-19->L+0(+22%) 
                                 H-18->L+1(9%)  H-17->L+0(+9%) 
                                 H-0->L+3(6%) 
   8  279.2   35.8   4.44 0.0116 S H-19->L+1(+24%)  H-20->L+0(+23%) 
                                 H-17->L+1(+10%)  H-18->L+0(9%) 
                                 H-13->L+0(5%) 
   9  273.9   36.5   4.53 0.0002 S H-0->L+3(+63%)  H-0->L+7(7%) 
                                 H-2->L+2(+6%)  H-0->L+13(5%) 
  10  266.7   37.5   4.65 0.0277 S H-2->L+0(+31%)  H-4->L+1(17%) 
                                 H-0->L+1(+12%)  H-1->L+1(11%) 
                                 H-12->L+0(+8%)  H-5->L+1(8%) 
  11  265.3   37.7   4.67 0.0882 S H-2->L+1(+30%)  H-4->L+0(19%) 
                                 H-0->L+0(+12%)  H-5->L+0(12%) 
                                 H-12->L+1(+9%) 
  12  260.9   38.3   4.75 0.0019 S H-1->L+1(+31%)  H-0->L+6(27%) 
                                 H-0->L+11(+8%) 
  13  260.7   38.4   4.76 0.0000 S H-0->L+5(+49%)  H-0->L+10(11%) 
  14  258.2   38.7   4.80 0.0004 S H-1->L+1(+50%)  H-0->L+6(+20%) 
                                 H-0->L+11(5%) 
  15  254.3   39.3   4.88 0.0834 S H-0->L+4(+39%)  H-0->L+8(22%) 
                                 H-1->L+0(18%) 
  16  252.1   39.7   4.92 0.1269 S H-1->L+0(+39%)  H-1->L+2(+21%) 
                                 H-0->L+4(+14%)  H-1->L+4(+6%) 
                                 H-0->L+8(6%) 
  17  247.2   40.4   5.01 0.0016 S H-0->L+9(+55%)  H-0->L+7(27%) 
  18  242.9   41.2   5.11 0.0614 S H-11->L+0(+16%)  H-10->L+1(12%) 
                                 H-0->L+5(7%)  H-5->L+0(+7%) 
                                 H-12->L+1(+5%) 
  19  242.4   41.3   5.12 0.0263 S H-11->L+1(+16%)  H-10->L+0(14%) 
                                 H-0->L+6(7%)  H-5->L+1(+6%) 
                                 H-12->L+0(+6%) 
  20  240.5   41.6   5.16 0.0064 S H-0->L+5(+22%)  H-0->L+8(+10%) 
                                 H-5->L+0(10%)  H-6->L+1(8%) 
