# Supplementary material for: Deciphering the unusual fluorescence in weakly coupled bis-nitro-pyrrolo[3,2-b]pyrroles
Source: Commun Chem. 2020 Dec 17;3:190. doi: 10.1038/s42004-020-00434-6 (PMC9814504; doi:10.1038/s42004-020-00434-6)
Supplement: Supplementary file 7 — Supplementary Data 5 [file 42004_2020_434_MOESM7_ESM.txt]

Supplementary Data 5. Detailed info on absorption spectrum of TAPPs 2m calculated by TDDFT/B3LYP/6-31+G(d) method with accounting of solvent effect (hexane)
   Sn  (nm  1000 cm-1  eV)   (f)  (Assignment; H=HOMO,L=LUMO,L+1=LUMO+1,etc.)
   1  356.9   28.0   3.47 2.0391 S H-0->L+2(+71%)  H-0->L+0(+17%) 
   2  331.2   30.2   3.74 0.0076 S H-0->L+1(+82%)  H-2->L+0(+10%) 
   3  327.0   30.6   3.79 0.1343 S H-0->L+0(+65%)  H-0->L+2(17%) 
                                 H-2->L+1(+9%) 
   4  311.8   32.1   3.98 0.0001 S H-15->L+1(+38%)  H-16->L+0(35%) 
                                 H-15->L+0(8%)  H-16->L+1(+6%) 
   5  311.8   32.1   3.98 0.0002 S H-16->L+1(+37%)  H-15->L+0(36%) 
                                 H-16->L+0(+7%)  H-15->L+1(7%) 
   6  289.1   34.6   4.29 0.0264 S H-0->L+3(+77%)  H-2->L+2(+9%) 
   7  280.0   35.7   4.43 0.2676 S H-1->L+2(+73%)  H-1->L+4(+11%) 
                                 H-1->L+0(+9%) 
   8  278.3   35.9   4.46 0.0009 S H-19->L+1(32%)  H-20->L+0(+25%) 
                                 H-19->L+0(+19%)  H-20->L+1(12%) 
   9  278.3   35.9   4.46 0.0005 S H-20->L+1(+33%)  H-19->L+0(25%) 
                                 H-20->L+0(+18%)  H-19->L+1(12%) 
  10  268.9   37.2   4.61 0.0148 S H-2->L+0(+30%)  H-4->L+1(23%) 
                                 H-0->L+1(15%)  H-10->L+0(9%) 
  11  268.8   37.2   4.61 0.0357 S H-2->L+1(+29%)  H-4->L+0(23%) 
                                 H-0->L+0(15%)  H-10->L+1(9%) 
  12  261.9   38.2   4.73 0.0060 S H-0->L+5(+58%)  H-0->L+10(9%) 
                                 H-2->L+6(6%)  H-5->L+2(+6%) 
  13  261.2   38.3   4.75 0.0038 S H-0->L+6(+55%)  H-2->L+5(6%) 
                                 H-0->L+9(+6%)  H-0->L+11(+6%) 
  14  255.8   39.1   4.85 0.0629 S H-0->L+4(+75%)  H-0->L+8(+10%) 
  15  254.7   39.3   4.87 0.0000 S H-1->L+1(+90%) 
  16  253.0   39.5   4.90 0.0235 S H-1->L+0(+85%)  H-1->L+2(6%) 
  17  247.7   40.4   5.00 0.0304 S H-0->L+7(+70%)  H-11->L+1(+6%) 
  18  246.1   40.6   5.04 0.1382 S H-11->L+0(+40%)  H-10->L+1(22%) 
                                 H-12->L+1(+18%) 
  19  245.7   40.7   5.05 0.2489 S H-11->L+1(+34%)  H-10->L+0(19%) 
                                 H-12->L+0(+16%)  H-0->L+7(15%) 
  20  240.3   41.6   5.16 0.0222 S H-1->L+3(+27%)  H-2->L+2(+14%) 
                                 H-1->L+6(+9%)  H-1->L+7(+6%) 
                                 H-0->L+6(6%)
