# Supplementary material for: Deciphering the unusual fluorescence in weakly coupled bis-nitro-pyrrolo[3,2-b]pyrroles
Source: Commun Chem. 2020 Dec 17;3:190. doi: 10.1038/s42004-020-00434-6 (PMC9814504; doi:10.1038/s42004-020-00434-6)
Supplement: Supplementary file 8 — Supplementary Data 6 [file 42004_2020_434_MOESM8_ESM.txt]

Supplementary Data 6. Detailed info on absorption spectrum of TAPPs 2p calculated by TDDFT/B3LYP/6-31+G(d) method with accounting of solvent effect (hexane)
   Sn  (nm  1000 cm-1  eV)   (f)  (Assignment; H=HOMO,L=LUMO,L+1=LUMO+1,etc.)
   1  384.1   26.0   3.23 2.2728 S H-0->L+0(+67%)  H-0->L+2(24%) 
                                 H-2->L+1(+5%) 
   2  342.2   29.2   3.62 0.0065 S H-0->L+1(+80%)  H-2->L+0(+9%) 
                                 H-0->L+3(6%) 
   3  313.2   31.9   3.96 0.0011 S H-15->L+0(+37%)  H-14->L+1(+21%) 
                                 H-16->L+1(+21%)  H-15->L+2(+7%) 
   4  313.0   31.9   3.96 0.0000 S H-15->L+1(+40%)  H-14->L+0(+20%) 
                                 H-16->L+0(+20%) 
   5  293.5   34.1   4.22 0.0704 S H-0->L+2(+62%)  H-0->L+0(+16%) 
                                 H-2->L+1(+5%) 
   6  289.8   34.5   4.28 0.1556 S H-1->L+0(+56%)  H-1->L+2(34%) 
   7  278.7   35.9   4.45 0.0001 S H-19->L+0(+37%)  H-20->L+1(+27%) 
                                 H-19->L+1(16%)  H-19->L+2(+7%) 
   8  278.7   35.9   4.45 0.0000 S H-20->L+0(+37%)  H-19->L+1(+27%) 
                                 H-20->L+1(+16%)  H-20->L+2(+7%) 
   9  271.7   36.8   4.56 0.0047 S H-2->L+0(+38%)  H-4->L+1(19%) 
                                 H-1->L+1(+16%)  H-0->L+1(11%) 
  10  266.7   37.5   4.65 0.7631 S H-2->L+1(+36%)  H-4->L+0(30%) 
                                 H-0->L+0(12%)  H-12->L+1(7%) 
  11  265.1   37.7   4.68 0.0046 S H-1->L+1(+17%)  H-0->L+7(+17%) 
                                 H-0->L+3(8%)  H-0->L+5(8%) 
  12  264.4   37.8   4.69 0.0083 S H-0->L+6(+24%)  H-0->L+4(+16%) 
                                 H-11->L+0(+9%)  H-10->L+1(9%) 
                                 H-0->L+10(7%) 
  13  262.9   38.0   4.72 0.0122 S H-1->L+1(+36%)  H-10->L+0(+18%) 
                                 H-11->L+1(17%) 
  14  261.9   38.2   4.73 0.0028 S H-11->L+0(+32%)  H-10->L+1(31%) 
                                 H-0->L+6(14%) 
  15  261.6   38.2   4.74 0.0148 S H-10->L+0(+19%)  H-11->L+1(18%) 
                                 H-1->L+1(17%)  H-0->L+7(+15%) 
  16  258.5   38.7   4.80 0.0009 S H-0->L+3(+54%)  H-0->L+9(+8%) 
                                 H-0->L+1(+5%) 
  17  249.4   40.1   4.97 0.0730 S H-0->L+8(+77%)  H-1->L+0(6%) 
  18  244.7   40.9   5.07 0.3118 S H-1->L+2(+33%)  H-1->L+0(+28%) 
                                 H-1->L+8(+22%)  H-0->L+8(+10%) 
  19  243.6   41.1   5.09 0.0018 S H-0->L+9(+78%) 
  20  239.1   41.8   5.19 0.0106 S H-0->L+6(+35%)  H-0->L+10(+15%) 
                                 H-5->L+0(+9%)  H-0->L+4(+5%)
